# Supplementary material for: Expression and activity of multidrug resistance proteins in mature endothelial cells and their precursors: A challenging correlation
Source: PLoS One. 2017 Feb 17;12(2):e0172371. doi: 10.1371/journal.pone.0172371 (PMC5315393; doi:10.1371/journal.pone.0172371)
Supplement: S1 File — Raw data obtained for mdr protein expression and function evaluated by flow cytometry methods. (XLS) [file pone.0172371.s003.xls]

## Sheet: MDR expression
	anti-	MDR1PE (BD)	MDR1PE (BD)	MDR1FITC	BCRPPE (BD)	BCRPFITC (E)	MRP1FITC (SC)	MRP1FITC	MRP4FITC (LS)	MRP4FITC (CS)	MRP5 FITC (K)
	name in publication	MDR1/1	MDR1/2	MDR1/3	BCRP/1	BCRP/2	MRP1/1	MRP1/2	MRP4/1	MRP4/2	MRP5/1
	clone:	15D3	17F9	UIC-2	5D3	BXP-21	QCRL-2	QCRL-3	M4I-80	D1Z3W	M5I-10
	Cat number:	557003	340555	IITD	561180	ALX-801-029	557593	IITD
		Kolmogorov-Smirnov (K-S) Cell Quest analysis
	cell line	D value
	HEPC-CB.1	0.02	0.02	0.02	0	0.59	0	0.59	0.51	0.38	0.58
		0	0	0.02	0.02	0.57	0.02	0.48	0.5	0.35	0.59
		0	0.02	0.02	0.02	0.6	0.05	0.55	0.48	0.36	0.6
		0	0	0.02	0	0.45	0.05	0.5	0.49
	HEPC-CB.2	0.02	0.02	0.02	0	0.25	0	0.63	0.32	0.2	0.29
		0.02	0	0.02	0	0.3	0.02	0.67	0.3	0.22	0.3
		0.02	0	0.02	0.02	0.28	0.02	0.63	0.23	0.24	0.32
		0	0.02	0.02	0	0.22	0	0.6	0.27	0.25	0.25
	HSkMEC.2	0.02	0	0.02	0	0.02	0	0.52	0.2	0.36	0.63
		0	0.02	0.02	0.02	0	0	0.58	0.2	0.38	0.65
		0	0.02	0.02	0	0.02	0	0.5	0.22	0.32	0.6
	HUVEC	0.02	0.02	0.02	0	0.02	0	0.6	0.02	0.49	0.44
		0	0	0.02	0.02	0	0.02	0.62	0	0.5	0.46
		0.02	0.02	0.02	0	0.02	0	0.64	0.02	0.48	0.4
	LoVo/Dx	0.94	0.52	0.87	0.81	0.75	0.51	0.94	0.81	0.17	0.26
		0.87	0.62	0.8	0.79	0.68	0.59	0.95	0.75	0.1	0.29
		0.97	0.5	0.85	0.85	0.78	0.4	0.9	0.69	0.12	0.3

## Sheet: standard functional test
MRP	MFI inhibitor	MFI medium	MAF	MDR1	MFI inhibitor	MFI medium	MAF	BCRP	MFI inhibitor	MFI medium	MAF
LoVo/Dx	182.04	34.64	80.9712	LoVo/Dx	95.25	39.85	58.1627	LoVo/Dx	89.58	40.56	54.722
	179.53	33.24	81.485		96.25	40.58	57.839		88.56	41.25	53.4214
	172.56	35.24	79.5781		96.52	41.68	56.8172		89.56	39.58	55.8062
	192.56	45	76.6307		125.45	63.26	49.5735		82.65	42.56	48.5057
	190.2	46.2	75.7098		127.89	64.17	49.8241		80.56	43.56	45.9285
	190.14	43.5	77.1221		132.45	63.89	51.7629		81.37	42.35	47.9538
	210.2	24.5	88.3444		155.25	55.24	64.4187		61.96	29.89	51.7592
	212.54	24.1	88.661		156.26	56.24	64.0087		67.69	32.91	51.3813
	215.12	22.14	89.7081		165.48	57.24	65.4097		68.91	33.65	51.1682
HEPC-CB.1	248.73	154.29	37.9689	HEPC-CB.1	155.48	159.45	-2.55338	HEPC-CB.1	156.32	155.96	0.230297
	250.03	152.32	39.0793		159.12	161.47	-1.47687		159.62	156.35	2.04862
	240.88	150.32	37.5955		160.58	162.35	-1.10225		159.35	159.65	-0.188265
	255.32	159.23	37.6351		150.25	148.78	0.978369		182.5	179.82	1.46849
	256.25	159.98	37.5688		145.87	145.98	-0.0754096		178.62	176.69	1.08051
	254.78	158.25	37.8876		147.5	146.89	0.413559		180.05	178.65	0.777562
	298.12	178.23	40.2153		180.2	180.54	-0.188679		192.54	189.45	1.60486
	295.21	175.21	40.649		182.05	181.45	0.32958		195.62	198.65	-1.54892
	289.89	172.55	40.4774		184.25	182.75	0.814111		180.85	186.91	-3.35084
HEPC-CB.2	210.25	162.25	22.83	HEPC-CB.2	154.12	151.25	1.86219	HEPC-CB.2	178.26	177.56	0.392685
	207.56	163.45	21.2517		153.2	152.45	0.489556		185.65	187.63	-1.06652
	211.47	162.54	23.138		150.78	150.45	0.218862		189.2	187.56	0.866808
	221.24	162.24	26.6679		177.52	175.25	1.27873		158.23	156.65	0.998546
	225.85	163.45	27.629		175.52	177.45	-1.09959		158.27	163.21	-3.12125
	227.89	165.45	27.3992		177.45	178.89	-0.811496		167.5	166.54	0.573134
	230.05	165.2	28.1895		158.89	158.25	0.402794		158.62	156.32	1.45001
	235.4	164.25	30.2251		158.05	157.45	0.379627		158.89	159.69	-0.503493
	235.68	163.58	30.5923		158.45	159.45	-0.631114		155.45	154.87	0.37311
HSkMEC.2	230.43	232.65	-0.963416	HSkMEC.2	256.56	256.45	0.042875	HSkMEC.2	299.56	296.56	1.00147
	248.73	245.65	1.23829		275.82	278.45	-0.95352		289.52	298.34	-3.04642
	240.61	242.63	-0.839533		255.89	254.25	0.6409		289.56	289.54	0.00690703
	264.04	268.03	-1.51113		249.86	248.78	0.432242		266.59	265.36	0.461383
	265.53	268.25	-1.02437		250.45	249.45	0.399281		267.85	269.63	-0.664551
	266.53	267.8	-0.476494		243.56	242.52	0.427		279.56	278.52	0.372013
	255	254	0.392157		223.97	225.65	-0.7501		268.56	263.45	1.90274
	255.48	256	-0.203538		222.65	223.89	-0.556928		265.85	263.56	0.861388
	249	248	0.401606		224.89	223.65	0.551381		274.52	273.26	0.458983
HUVEC	106.09	92.85	12.48	HUVEC	125.65	100.05	20.3741	HUVEC	101.85	100.56	1.26657
	105.56	91.25	13.5563		127.8	100	21.7527		101.54	100.96	0.571203
	104.25	92.14	11.6163		125.98	98.99	21.424		100.52	99.88	0.636689
	116.88	97.25	16.795		128.56	105.62	17.8438		124.56	125.32	-0.610148
	118.52	96.85	18.2838		129.05	104.87	18.7369		125.85	126.65	-0.635677
	116.52	97.22	16.5637		129.58	109.56	15.4499		129	128.97	0.0232558
	120.54	105.23	12.7012		135.89	105.89	22.0767		116.52	115.65	0.746653
	125.56	110.52	11.9783		136.88	106.58	22.1362		114.52	113.96	0.488998
	122.23	106.09	13.2046		139.56	106.98	23.3448		116.52	115.68	0.720906

## Sheet: commrecial functional test
MRP	MFI inhibitor	MFI medium	MAF	MDR1			MAF	BCRP			MAF
LoVo/Dx	150	19.11	87.26	LoVo/Dx	185.21	19.11	89.682	LoVo/Dx	35.92	19.11	46.7984
	158	19.08	87.9241		186	19.08	89.7419		32.47	19.08	41.2381
	155	19.05	87.7097		187	19.05	89.8128		32.58	19.05	41.5285
	310	27.5	91.129		745.7	27.5	96.3122		48.5	27.5	43.299
	318	28.25	91.1164		754.52	28.25	96.2559		49.57	28.25	43.0099
	320	29.2	90.875		758.52	29.2	96.1504		48.65	29.2	39.9794
	187	36.66	80.3957		455.24	36.66	91.9471		80.52	36.66	54.4709
	189	37.56	80.127		435.25	37.56	91.3705		80.45	37.56	53.3126
	188	38.52	79.5106		423.53	38.52	90.905		81.56	38.52	52.771
HEPC-CB.1	1120.52	717	36.0119	HEPC-CB.1	753	717	4.78088	HEPC-CB.1	715.25	717	-0.24467
	1155.28	718	37.8506		755	718	4.90066		718.65	718	0.0904474
	1220.56	719	41.0926		756	719	4.89418		720	719	0.138889
	640.85	363.76	43.2379		382.5	363.76	4.89935		364	363.76	0.0659341
	639.52	368.87	42.3208		386.52	368.87	4.56639		366	368.87	-0.784153
	634.25	361.13	43.0619		374.522	361.13	3.57576		362	361.13	0.240331
	439.56	296.4	32.5689		308.52	296.4	3.92843		299.65	296.4	1.0846
	459.52	296.56	35.4631		308.56	296.56	3.88903		296.35	296.56	-0.0708622
	445.25	298.52	32.9545		308.54	298.52	3.24755		299.58	298.52	0.353829
HEPC-CB.2	760	569	25.1316	HEPC-CB.2	571	569	0.350263	HEPC-CB.2	570.5	569	0.262927
	762	559.52	26.5722		562	559.52	0.441281		560.25	559.52	0.130299
	766	563.25	26.4687		562	563.25	-0.22242		564.58	563.25	0.235573
	680	489.65	27.9926		490	489.65	0.0714286		490	489.65	0.0714286
	682	484.35	28.9809		485	484.35	0.134021		485	484.35	0.134021
	682	488.63	28.3534		485	488.63	-0.748454		489	488.63	0.0756646
	930	711.47	23.4978		712	711.47	0.0744382		712	711.47	0.0744382
	940	719.88	23.417		720	719.88	0.0166667		720	719.88	0.0166667
	942	715.85	24.0074		716	715.85	0.0209497		716	715.85	0.0209497
HSkMEC.2	813.5	812.5	0.122926	HSkMEC.2	980	812.5	17.0918	HSkMEC.2	820	812.5	0.914634
	811.65	810.5	0.141687		975	810.5	16.8718		815	810.5	0.552147
	810.56	811.56	-0.123371		973	811.56	16.592		817	811.56	0.665851
	622	625.25	-0.522508		735	625.25	14.932		625	625.25	-0.04
	623	635.85	-2.0626		745	635.85	14.651		635	635.85	-0.133858
	642	645.87	-0.602804		755	645.87	14.4543		642	645.87	-0.602804
	716	715.35	0.0907821		840	715.35	14.8393		715	715.35	-0.048951
	720	716.86	0.436111		846	716.86	15.2648		719	716.86	0.297636
	715	720.96	-0.833566		845	720.96	14.6793		712	720.96	-1.25843
HUVEC	1205	1022	15.1867	HUVEC	1900	1022	46.2105	HUVEC	1355	1022	24.5756
	1207	1017	15.7415		1911	1017	46.7818		1356	1017	25
	1215	1014	16.5432		1915	1014	47.0496		1366	1014	25.7687
	1105	935	15.3846		1799	935	48.0267		1156	935	19.1176
	1100	933	15.1818		1789	933	47.848		1159	933	19.4996
	1112	935	15.9173		1795	935	47.9109		1158	935	19.2573
	1125	1010	10.2222		1655	1010	38.9728		1320	1010	23.4848
	1135	1015	10.5727		1669	1015	39.1851		1320	1015	23.1061
	1140	1016	10.8772		1656	1016	38.6473		1350	1016	24.7407
